# Supplementary material for: Selecting reference genes in RT-qPCR based on equivalence tests: a network based approach
Source: Sci Rep. 2019 Nov 7;9:16231. doi: 10.1038/s41598-019-52217-2 (PMC6838083; doi:10.1038/s41598-019-52217-2)
Supplement: Supplementary file 2 — How to use the method? (R code) [file 41598_2019_52217_MOESM2_ESM.r]

## ——————————————————————————————————————————————————————————————————————
## How to use the equivalence test/cliques method
##   to select appropriate reference genes?
##
## © septembre 2019, Emmanuel Curis
## ——————————————————————————————————————————————————————————————————————
##  The tutorial is based on a set of 5 candidate genes
##   to be compared between two conditions A and B
##   assuming 14 patients in condition A and 19 in condition B
##
##  It presents two aspects
##   — the simulations to select an appropriate cut-off
##   — the application of the method to experimental data
## ——————————————————————————————————————————————————————————————————————

## If not already installed, get the SARP.compo package from CRAN
##   that provides tools for applying the method
##   [see Curis et al., 2019, Bioinformatics, PMID: 30010788]
# install.package( "SARP.compo" )

## Load the package into memory (make it available for the script)
library( SARP.compo ) 

## ——————————————————————————————————————————————————————————————————————
##
##                         Analysis conditions
## 
## ——————————————————————————————————————————————————————————————————————

## Equivalence region is [-Delta, Delta] in the Cq scale
Delta <- 1

## ——————————————————————————————————————————————————————————————————————
##
##                  PART ONE — Setting up simulations
##
## ——————————————————————————————————————————————————————————————————————

## How many simulations?
n.simulations <- 1000

## How many patients per group
group.size <- c( 'A' = 14, 'B' = 19 )

## How many genes to investigate?
n.genes <- 5

## Skeleton for a simulated data-frame
##   Each line = results for one patient
##   Column  1        : condition
##   Columns 2 to ... : Cq for candidate gene 1 to ...
data <- data.frame( 'Condition' = rep( c( 'A', 'B' ), group.size ) )
data[ , 1 + 1:n.genes ] <- NA
names( data )[ 1 + 1:n.genes ] <- paste0( "Gene.", 1:n.genes )

## Check : how many patients per condition?
table( data$Condition )

## Standard deviation of gene expression in a given condition
##   in the Cq scale
##   (assumed equal for all genes in all conditions)
s.Cq <- 1.5

## Mean gene expression in condition A
##   in the Cq scale
##   (assumed to be 15 Cq for all genes)
m.A.Cq <- rep( 15, n.genes )

## Mean gene expression in condition B
##   in the Cq scale
##   (gene i is assumed to have an expression increase of i×Delta
##    with i starting at 0)
m.B.Cq <- m.A.Cq + 0:(n.genes - 1) * Delta

## Combine all of this in a single matrix
##   one row    = one condition,
##   one column = one gene
m.Cq <- rbind( 'A' = m.A.Cq, 'B' = m.B.Cq )

## Candidate p-value cutoffs
##  (0.20, 0.21, 0.22... 0.40, to have a nice graph)
p.cutoffs <- seq( from = 0.20, to = 0.40, by = 0.01 )

## Function to simulate one set of data
##  [gene g in condition c is assumed to follow a Gaussian distribution
##   in the Cq scale]
## and build the corresponding p-values for each equivalence tests
##
## i = number of the simulation, used for pretty display only
simuler.Mp <- function( i ) {
    cat( "… simulation ", i, "\r" ) # Display the progression...

    ## Generate pseudo-experimental data
    ##   the random part is the same for all genes
    data[ , -1 ] <- s.Cq* rnorm( n.genes * nrow( data ) )

    ##   the fixed part [=the expected value] may change
    for( g in 1:n.genes ) {
        Cq <- data[ , 1 + g ]
        Cq <- Cq + m.Cq[ data$Condition , g ]
        data[ , 1 + g ] <- Cq
    }

    ## Now, perform all pair-wise equivalence tests
    ##   (using SARP.compo functions)
    ##  noms =            : the columns having mRNA quantifications [here, by number]
    ##  log = TRUE        : because data are already in the Cq scale
    ##  v.X = 'Condition' : because the column containing the condition is this one
    Mp <- creer.Mp( d = data, noms = 1 + 1:n.genes, log = TRUE,
                    f.p = equiv.fpc, v.X = 'Condition', Delta = Delta )

    ## The result is this matrix
    Mp
}

## Check : performing a single simulation
simuler.Mp( "test" )

## Performing the required number of simulations
##   (could be easilly parallelized,
##    but it is out of the scope of this tutorial)
## M : a matrix containing the p-values for each equivalence test
##     (M[i,j] = p-value of the equivalence test
##                that the i/j ratio does not change between A and B)
M <- lapply( 1:n.simulations, simuler.Mp )

## Function to detect if a simulation agrees with the H0 hypothesis
##   that is, for each of the candidate p-value cutoff,
##   create the graph and check that it has no edge.
is.disjoint <- function( M ) {
    res <- data.frame( 'Cutoff' = p.cutoffs )
    
    ok <- lapply( p.cutoffs,
                  function( s ) {
                      ## Convert the p-value matrix into a graph
                      ##   using the candidate p-value cutoff
                      ## complement = TRUE: two nodes are connected iif the tests is *significant*
                      ##                     (that is, nodes i and j are connected iif M[i,j] < s)
                      grf <- grf.Mp( M, p = s, complement = TRUE )

                      ## The graph is in agreement with H0
                      ##   if there is no edge [gsize] in the graph
                      ok <- ( gsize( grf ) == 0 )
                      ok
                  }
                 )
    ok <- unlist( ok )
    res$Disjoint <- ok
    res
}

## For each simulation, apply the studied cut-offs
##   and see if the graph is correct
res.i <- do.call( rbind, lapply( M, is.disjoint ) )

## For each p-value cut-off, count how many simulations
##   lead to an incorrect graph (at least one edge)
res.final <- data.frame( 'Cutoff' = p.cutoffs, 'N.total' = n.simulations )
res.final$N.erreur <- unlist( lapply( res.final$Cutoff,
                                      function( s ) {
                                          ok <- res.i$Disjoint[ which( res.i$Cutoff == s ) ]
                                          length( which( ok == FALSE ) )
                                      } ) )

## Function to compute the proportion of errors, its 95% confidence interval
##  and estimate the optimal p-value cutoff to have a proportion of error equal to 0.05
get_cutoff <- function( results, alpha.cible = 0.05, conf.level = 0.95 ) {
    ## Error rates
    results$p <- with( results, N.erreur / N.total )

    ## Confidence intervales
    ##   (using the exact binomial law [Clopper-Pearson]
    qb <- c( ( 1 - conf.level ) / 2, 1 - ( 1 - conf.level ) / 2 )
    results$p.IC_bas  <- with( results, qbeta( qb[ 1 ], N.erreur    , N.total - N.erreur + 1 ) )
    results$p.IC_haut <- with( results, qbeta( qb[ 2 ], N.erreur + 1, N.total - N.erreur     ) )

    ## Optimal cut-off is determined by linear interpolation
    tmp <- results[ , c( 'Cutoff', 'p' ) ]
    names( tmp ) <- c( 'x', 'y' )
    class( tmp ) <- 'sortedXyData'

    ##  ... Optimal cutoff
    seuil.optimal <- NLSstClosestX( tmp, alpha.cible )
    
    ##  ... Its 95% confidence interval lower bound
    tmp$y <- results$p.IC_haut
    seuil.optimal.bas <- NLSstClosestX( tmp, alpha.cible )
    
    ##  ... Its 95% confidence interval upper bound
    tmp$y <- results$p.IC_bas
    seuil.optimal.haut <- NLSstClosestX( tmp, alpha.cible )

    ## Associate this with the results
    attr( results, "alpha.cible" ) <- alpha.cible
    attr( results, "seuil" ) <- c( 'min' = seuil.optimal.bas,
                                     seuil.optimal,
                                     'max' = seuil.optimal.haut )
    
    ## Associate a special class to allow nice plots using SARP.compo
    class( results ) <- c( "SARPcompo.H0", class( results ) )

    ## The column with cutoffs should be called Seuils [french for « Cutoff »]
    ##   for the plot method to work correctly
    names( results )[ 1 ] <- "Seuil"
    
    ## Send results
    results
}

## Determine the optimal p-value cut-off
res.final <- get_cutoff( res.final )
res.final

## Plot it
##  dashed red line: Type I error of 0.05
##    (the cutoff for which the blue line crosses this line
##     is "optimal": it incorrectly finds at least one edge
##     in 5% of cases)
plot( res.final )


## ——————————————————————————————————————————————————————————————————————
##
##                  PART TWO — Analyzing real data
##
## ——————————————————————————————————————————————————————————————————————

## File with the data
file.name <- "tutorial.csv"

##   (uncomment to use a file selector)
# file.name <- file.choose()

## Get the data
## Data are assumed to be in the following format:
##  - one line = one patient
##  - first column = the group/condition/...
##  - all other columns = the candidate genes expression data, in the Cq scale
##  - first line = column names       [header = TRUE]
##  - columns are separated by commas [sep = ',']
##  - decimal separator is the dot    [dec = '.']
exp.data <- read.table( file.name, header = TRUE, sep = ',', dec = '.' )

## Name of the first column
group.name <- names( exp.data )[ 1 ]
table( exp.data[ , group.name ] )

## Names of genes
genes <- names( exp.data )[ -1 ]
genes

## Construct the p-value matrix
##   (using the same equivalence region!)
Mp <- creer.Mp( d = exp.data, noms = genes, log = TRUE,
                f.p = equiv.fpc, v.X = group.name, Delta = Delta )

## Construct the graph
##   (using the optimal p-value cutoff found above)
grf <- grf.Mp( Mp, p = attr( res.final, "seuil" )[ 2 ],
               complement = TRUE )

## Plot the graph
##  any two connected nodes are equivalents
##  any maximal cliques (fully connected sets of nodes)
##    are sets of potential reference genes
plot( grf )
