# Supplementary material for: Selecting reference genes in RT-qPCR based on equivalence tests: a network based approach
Source: Sci Rep. 2019 Nov 7;9:16231. doi: 10.1038/s41598-019-52217-2 (PMC6838083; doi:10.1038/s41598-019-52217-2)
Supplement: Supplementary file 3 — Supplementary Dataset 1 [file 41598_2019_52217_MOESM3_ESM.csv]

Condition	ACTB	GAPDH	HPRT1	RPLP0	SDHA
A	16.400284	11.8304705	18.996619	14.72823	17.810438
A	15.927163	12.078676	18.5919545	14.6700485	17.345153
B	17.75199	13.465375	19.875994	15.7833415	18.443208
A	17.004936	18.0233155	23.8579705	17.2573185	22.978358
B	13.335921	15.146712	21.5253715	14.1960135	20.55999
B	14.677877	15.983228	21.9780835	15.0580175	21.033061
A	15.68201975	16.0421265	22.0481205	15.291124	21.110667
B	16.2105025	17.8356135	23.5792815	19.492346	22.366627
A	15.60666725	16.83283	23.0418145	15.3805015	21.5361465
B	15.7805485	17.1108065	23.1186755	16.3055945	22.0088165
B	18.7403375	15.5853275	21.9144365	14.291375	19.6303215
A	19.922491	16.856378	22.595191	15.458126	20.166721
B	20.3392295	17.3288805	23.3119475	16.222799	20.80476
B	20.5498345	17.1159695	22.740415	15.557008	20.496347
B	20.5355455	17.3285595	22.585629	15.742198	20.3883735
A	20.200476	17.546423	23.5638805	15.6801415	21.0543665
A	19.260687	16.2872545	22.864667	14.322819	20.526432
A	20.75451	18.99992	24.8361	35.944874	23.343452
B	19.86419	16.931075	22.8078475	18.171134	21.984396
B	21.68727	18.257678	23.8234565	18.942682	22.8413
B	19.875968	16.9517055	23.000288	17.8740985	21.855664
B	19.63546	17.079159	22.6069595	17.95008	21.7115805
B	21.950048	18.460177	24.1802305	21.9335495	22.7428875
A	20.509114	17.913394	23.5520705	18.7427055	22.5454865
B	19.713908	16.125635	22.4355	17.2855195	21.3283615
A	20.4912185	17.5368175	23.1193285	15.3133175	22.708726
A	20.4550645	17.249426	22.3538635	15.6383555	22.312906
A	19.8333065	17.5999755	23.029144	15.375602	22.893157
B	20.226095	17.4008175	23.0103785	15.3901555	22.5330365
B	20.5734685	17.2895915	22.6605285	15.566677	22.0606685
B	20.8987965	17.676464	23.1882095	16.6935875	22.5604115
B	17.4112125	13.434942	20.3072655	17.0134595	19.0365775
A	18.4189815	15.9264955	21.408951	13.6416425	21.1663065
